# Supplementary material for: Nano-Polymers as Cas9 Inhibitors
Source: Polymers (Basel). 2025 Feb 5;17(3):417. doi: 10.3390/polym17030417 (PMC11820846; doi:10.3390/polym17030417)
Supplement: Supplementary file 1 [file polymers-17-00417-s001.zip]

Archive with 1 entries (1 files):
- polymers-3333323-supplementary.pptx
